# Supplementary material for: Insight Into Biological Targets and Molecular Mechanisms in the Treatment of Arsenic-Related Dermatitis With Vitamin A via Integrated in silico Approach
Source: Front Nutr. 2022 May 23;9:847320. doi: 10.3389/fnut.2022.847320 (PMC9171494; doi:10.3389/fnut.2022.847320)
Supplement: Supplementary file 1 [file Table_1.XLSX]

## Sheet: Sheet1
pathway	gene	interaction
hsa04137	JUN	kegg
hsa04137	TP53	kegg
hsa04137	SP1	kegg
hsa04137	BCL2L1	kegg
hsa04015	MAPK3	kegg
hsa04015	MAPK1	kegg
hsa04015	MAPK14	kegg
hsa04015	AKT1	kegg
hsa04015	EGFR	kegg
hsa04015	VEGFA	kegg
hsa05131	MAPK3	kegg
hsa05131	MAPK1	kegg
hsa05131	MAPK14	kegg
hsa05131	CXCL8	kegg
hsa04650	MAPK3	kegg
hsa04650	MAPK1	kegg
hsa04650	TNF	kegg
hsa04650	CASP3	kegg
hsa04650	IFNG	kegg
hsa04024	JUN	kegg
hsa04024	MAPK3	kegg
hsa04024	MAPK1	kegg
hsa04024	AKT1	kegg
hsa04024	FOS	kegg
hsa04024	CREB1	kegg
hsa04140	MAPK3	kegg
hsa04140	MAPK1	kegg
hsa04140	AKT1	kegg
hsa04140	BCL2	kegg
hsa04140	BCL2L1	kegg
hsa04014	MAPK3	kegg
hsa04014	MAPK1	kegg
hsa04014	AKT1	kegg
hsa04014	EGFR	kegg
hsa04014	BCL2L1	kegg
hsa04014	VEGFA	kegg
hsa04072	MAPK3	kegg
hsa04072	MAPK1	kegg
hsa04072	AKT1	kegg
hsa04072	EGFR	kegg
hsa04072	CXCL8	kegg
hsa01523	IL6	kegg
hsa01523	TNF	kegg
hsa01523	IL1B	kegg
hsa05310	TNF	kegg
hsa05310	IL10	kegg
hsa05310	IL4	kegg
GO:0007435	TNF	bp
GO:0007435	EGFR	bp
GO:0007435	TGFB1	bp
GO:0010574	IL6	bp
GO:0010574	IL1B	bp
GO:0010574	TGFB1	bp
GO:0043276	AKT1	bp
GO:0043276	MCL1	bp
GO:0043276	BCL2	bp
GO:0071392	ESR1	bp
GO:0071392	IL10	bp
GO:0071392	EGFR	bp
GO:0007584	STAT1	bp
GO:0007584	CREB1	bp
GO:0007584	EGFR	bp
GO:0007584	IL1B	bp
GO:0007584	TGFB1	bp
GO:0050868	IL10	bp
GO:0050868	IL2	bp
GO:0050868	CASP3	bp
GO:0050868	TGFB1	bp
GO:0008406	ESR1	bp
GO:0008406	CASP3	bp
GO:0008406	BCL2	bp
GO:0008406	BCL2L1	bp
GO:0008406	VEGFA	bp
GO:0032609	TNF	bp
GO:0032609	IL10	bp
GO:0032609	IL2	bp
GO:0032609	IL1B	bp
GO:0001893	MAPK3	bp
GO:0001893	MAPK1	bp
GO:0001893	AKT1	bp
GO:0002701	TNF	bp
GO:0002701	IL10	bp
GO:0002701	TGFB1	bp
GO:0000790	JUN	cc
GO:0000790	TP53	cc
GO:0000790	STAT1	cc
GO:0000790	ESR1	cc
GO:0000790	CREB1	cc
GO:0000790	SP1	cc
GO:0090575	JUN	cc
GO:0090575	TP53	cc
GO:0090575	FOS	cc
GO:0090575	CREB1	cc
GO:0044798	JUN	cc
GO:0044798	TP53	cc
GO:0044798	FOS	cc
GO:0044798	CREB1	cc
GO:0044454	JUN	cc
GO:0044454	TP53	cc
GO:0044454	STAT1	cc
GO:0044454	ESR1	cc
GO:0044454	CREB1	cc
GO:0044454	SP1	cc
GO:0000785	JUN	cc
GO:0000785	TP53	cc
GO:0000785	STAT1	cc
GO:0000785	ESR1	cc
GO:0000785	CREB1	cc
GO:0000785	SP1	cc
GO:0045121	MAPK3	cc
GO:0045121	MAPK1	cc
GO:0045121	TNF	cc
GO:0045121	CASP3	cc
GO:0045121	EGFR	cc
GO:0098857	MAPK3	cc
GO:0098857	MAPK1	cc
GO:0098857	TNF	cc
GO:0098857	CASP3	cc
GO:0098857	EGFR	cc
GO:0098589	MAPK3	cc
GO:0098589	MAPK1	cc
GO:0098589	TNF	cc
GO:0098589	CASP3	cc
GO:0098589	EGFR	cc
GO:0031983	MAPK1	cc
GO:0031983	MAPK14	cc
GO:0031983	EGFR	cc
GO:0031983	TGFB1	cc
GO:0031983	VEGFA	cc
GO:0031143	MAPK3	cc
GO:0031143	MAPK1	cc
GO:0001046	TP53	mf
GO:0001046	STAT1	mf
GO:0001046	FOS	mf
GO:0001102	JUN	mf
GO:0001102	FOS	mf
GO:0001102	CREB1	mf
GO:0001228	JUN	mf
GO:0001228	TP53	mf
GO:0001228	FOS	mf
GO:0001228	ESR1	mf
GO:0001228	CREB1	mf
GO:0001228	SP1	mf
GO:0001047	TP53	mf
GO:0001047	STAT1	mf
GO:0001047	FOS	mf
GO:0002020	TP53	mf
GO:0002020	TNF	mf
GO:0002020	CASP3	mf
GO:0002020	BCL2	mf
GO:0032813	STAT1	mf
GO:0032813	TNF	mf
GO:0032813	CASP3	mf
GO:0042379	STAT1	mf
GO:0042379	CXCL8	mf
GO:0042379	CCL2	mf
GO:0000978	JUN	mf
GO:0000978	TP53	mf
GO:0000978	STAT1	mf
GO:0000978	ESR1	mf
GO:0000978	CREB1	mf
GO:0000978	SP1	mf
GO:0003682	JUN	mf
GO:0003682	TP53	mf
GO:0003682	STAT1	mf
GO:0003682	FOS	mf
GO:0003682	ESR1	mf
GO:0003682	EGFR	mf
GO:0031625	JUN	mf
GO:0031625	TP53	mf
GO:0031625	CDKN1A	mf
GO:0031625	EGFR	mf
GO:0031625	BCL2	mf
Vitamin A	JUN	drug
Vitamin A	TP53	drug
Vitamin A	MAPK3	drug
Vitamin A	MAPK1	drug
Vitamin A	MAPK14	drug
Vitamin A	IL6	drug
Vitamin A	AKT1	drug
Vitamin A	STAT1	drug
Vitamin A	FOS	drug
Vitamin A	ESR1	drug
Vitamin A	TNF	drug
Vitamin A	CREB1	drug
Vitamin A	IL10	drug
Vitamin A	IL2	drug
Vitamin A	SP1	drug
Vitamin A	CASP3	drug
Vitamin A	CDKN1A	drug
Vitamin A	IL4	drug
Vitamin A	EGFR	drug
Vitamin A	IL1B	drug
Vitamin A	MCL1	drug
Vitamin A	BCL2	drug
Vitamin A	CXCL8	drug
Vitamin A	TGFB1	drug
Vitamin A	IFNG	drug
Vitamin A	BCL2L1	drug
Vitamin A	NOS2	drug
Vitamin A	CCL2	drug
Vitamin A	VEGFA	drug
Arsenic induces Dermatitis	JUN	disease
Arsenic induces Dermatitis	TP53	disease
Arsenic induces Dermatitis	MAPK3	disease
Arsenic induces Dermatitis	MAPK1	disease
Arsenic induces Dermatitis	MAPK14	disease
Arsenic induces Dermatitis	IL6	disease
Arsenic induces Dermatitis	AKT1	disease
Arsenic induces Dermatitis	STAT1	disease
Arsenic induces Dermatitis	FOS	disease
Arsenic induces Dermatitis	ESR1	disease
Arsenic induces Dermatitis	TNF	disease
Arsenic induces Dermatitis	CREB1	disease
Arsenic induces Dermatitis	IL10	disease
Arsenic induces Dermatitis	IL2	disease
Arsenic induces Dermatitis	SP1	disease
Arsenic induces Dermatitis	CASP3	disease
Arsenic induces Dermatitis	CDKN1A	disease
Arsenic induces Dermatitis	IL4	disease
Arsenic induces Dermatitis	EGFR	disease
Arsenic induces Dermatitis	IL1B	disease
Arsenic induces Dermatitis	MCL1	disease
Arsenic induces Dermatitis	BCL2	disease
Arsenic induces Dermatitis	CXCL8	disease
Arsenic induces Dermatitis	TGFB1	disease
Arsenic induces Dermatitis	IFNG	disease
Arsenic induces Dermatitis	BCL2L1	disease
Arsenic induces Dermatitis	NOS2	disease
Arsenic induces Dermatitis	CCL2	disease
Arsenic induces Dermatitis	VEGFA	disease
