# Supplementary material for: Insight Into Biological Targets and Molecular Mechanisms in the Treatment of Arsenic-Related Dermatitis With Vitamin A via Integrated in silico Approach
Source: Front Nutr. 2022 May 23;9:847320. doi: 10.3389/fnut.2022.847320 (PMC9171494; doi:10.3389/fnut.2022.847320)
Supplement: Supplementary file 2 [file Table_2.XLSX]

## Sheet: Sheet1
ID	Type
hsa04137	kegg
hsa04015	kegg
hsa05131	kegg
hsa04650	kegg
hsa04024	kegg
hsa04140	kegg
hsa04014	kegg
hsa04072	kegg
hsa01523	kegg
hsa05310	kegg
GO:0007435	bp
GO:0010574	bp
GO:0043276	bp
GO:0071392	bp
GO:0007584	bp
GO:0050868	bp
GO:0008406	bp
GO:0032609	bp
GO:0001893	bp
GO:0002701	bp
GO:0000790	cc
GO:0090575	cc
GO:0044798	cc
GO:0044454	cc
GO:0000785	cc
GO:0045121	cc
GO:0098857	cc
GO:0098589	cc
GO:0031983	cc
GO:0031143	cc
GO:0001046	mf
GO:0001102	mf
GO:0001228	mf
GO:0001047	mf
GO:0002020	mf
GO:0032813	mf
GO:0042379	mf
GO:0000978	mf
GO:0003682	mf
GO:0031625	mf
Arsenic induces Dermatitis	disease
Vitamin A	drug
JUN	gene
TP53	gene
MAPK3	gene
MAPK1	gene
MAPK14	gene
IL6	gene
AKT1	gene
STAT1	gene
FOS	gene
ESR1	gene
TNF	gene
CREB1	gene
IL10	gene
IL2	gene
SP1	gene
CASP3	gene
CDKN1A	gene
IL4	gene
EGFR	gene
IL1B	gene
MCL1	gene
BCL2	gene
CXCL8	gene
TGFB1	gene
IFNG	gene
BCL2L1	gene
NOS2	gene
CCL2	gene
VEGFA	gene
