# Supplementary material for: Insight Into Biological Targets and Molecular Mechanisms in the Treatment of Arsenic-Related Dermatitis With Vitamin A via Integrated in silico Approach
Source: Front Nutr. 2022 May 23;9:847320. doi: 10.3389/fnut.2022.847320 (PMC9171494; doi:10.3389/fnut.2022.847320)
Supplement: Supplementary file 4 [file Table_4.XLSX]

## Sheet: drug
RARA
RARB
CYP26A1
RXRA
ITGAM
CASP3
RARG
BCL2
TGM2
IFNG
CDKN1A
TGFB1
MAPK3
CRABP2
CYP26B1
AKT1
TNF
MAPK1
RB1
CCND1
CDKN1B
BAX
JUN
STS
HOXA1
IL1B
RXRB
VIM
F3
RXRG
VEGFA
IRF1
ALPL
MYC
SHH
SLC5A5
TSPOAP1
RBP1
ARID4A
TERT
CEBPE
CCL2
GH1
CD38
CYP1A1
KRT19
DHRS3
POU5F1
CYP26C1
CYP3A4
FGF8
CDH1
FZR1
CYP7A1
PPARG
PTGS2
SPP1
SGPP1
STAT1
ABCA1
CEBPB
HBEGF
IFNB1
KRT18
ACTA2
ALDH1A2
FAS
FASN
FN1
INS
MMP2
PML
SPI1
TP53
TUBB3
ZMYND8
ALDH1A3
BGLAP
BMP4
CASP9
CAT
GLYAT
COL1A1
KRT7
NR1I3
RELA
BIRC5
CCND3
ICAM1
KRT8
ALDH1A1
CCNE1
IL4
TGM1
BCL2L1
CD44
CREB1
CYP1B1
ESR1
FOLR2
GATA6
IL10
IL6
INHBA
CTNNB1
CXCL8
IGFBP3
IVL
MAP2
NCOA3
PLAT
TNFSF10
ANXA1
ANXA2
BCL2A1
FGF2
FOS
IL2
MAP2K1
MAPT
MEIS1
MPO
NRL
PARP1
PCK1
RBP4
RET
S100A9
SMAD3
TGFB2
ABCB1
AHR
APP
CDK2
CETP
COL1A2
EGFR
HMOX1
IFIT3
IGF1
IGF2
LRAT
MEIS2
MMP9
PRKCA
RETN
STRA8
TGFB3
TH
WT1
AQP7
AQP9
ARL6IP5
BTG2
CASP7
IL12B
KRT10
MAP2K2
MAPK14
MCL1
NFE2L2
NPHS1
PDCD4
S100A8
SERPINF1
SUMO1
TFRC
TGFBR2
ACTG2
ADAM10
ALB
FBF1
CCN2
CD1D
CEBPA
COL2A1
COL4A2
CXCL12
CYP19A1
DHRS9
FBN2
FOXA1
GFAP
HGF
ID2
IDH1
LY6E
MEOX1
MGAT5
NR2C1
NR6A1
PLAAT4
PTGS1
RHOB
RPE65
SMAD2
SOX9
SP1
DAND5
THBD
TNC
TNFRSF10B
UCP1
VDR
ACACB
ADORA1
ADORA2A
ADORA3
ADRA2B
AKR1C3
ALOX15
ALOX5AP
AR
AURKA
AURKB
AVPR1A
BACE1
BRD2
BRD3
BRD4
CA1
CA2
CA4
CA7
CDK4
CHAT
CHEK2
CHRM1
CHUK
CNR1
CNR2
CSNK1D
CXCR3
CYP24A1
DHCR7
DNM1
DRD2
EPHX1
EPHX2
ESR2
F2R
GRM2
GSK3B
HDAC1
HDAC4
HDAC6
HPGD
HSD11B1
HSD11B2
HTR2B
ICMT
IKBKB
ITGAL
ITGB2
LTB4R
MAP4K4
MAPK11
MDM2
METAP2
MGLL
MTNR1A
MTNR1B
NANOS2
NOS2
NR1H2
NR1H3
PDPK1
PFKFB3
PIM1
PIM3
PLA2G1B
PLA2G2A
PRKCB
PRKCE
PTPN1
PYGL
ROCK1
ROCK2
RORA
RORB
RORC
RPS6KA5
S1PR1
S1PR3
SGK1
SHBG
SIGMAR1
SLC6A2
SRD5A1
SRD5A2
TBXA2R
TBXAS1
TOP2A
C3
HPSE
MEX3D
TIMM9

## Sheet: disease
FLG
TNF
IFNG
HIF1A
IL6
CASP8
IL10
STAT3
TP53
CXCL8
IL4
MAPK1
IL1B
CASP3
AKT1
IL13
MIR155
STAT1
NOS2
EGFR
TNFSF10
SOCS3
IL2
IL18
VEGFA
IL5
BCL2
CCL11
CCL2
ICAM1
FAS
JUN
TLR4
CTLA4
IL2RA
FOXP3
MAPK14
HLA-DRB1
MAPK8
CXCL10
TGFB1
IL1A
CDKN1A
CCL5
BAX
HLA-B
INS
HLA-DQB1
MMP9
FASLG
CD4
NLRP3
PIK3CA
HMOX1
TNFAIP3
MAPK3
CYP1A1
PTGS2
CFLAR
CSF2
SELE
ABCB1
PARP1
ALB
VCAM1
RARA
IFNA1
CCND1
TNFRSF10A
ITGAM
NFE2L2
SYK
JAK1
NGF
HLA-A
BCL2L1
XIAP
CAT
CYP3A4
GSTM1
BDNF
BRCA2
PPARG
ALOX5
CASP1
MCL1
IVL
SELP
IL4R
FADD
FOS
GSTP1
IGF1
MAP2K1
GATA3
CCL4
NOS3
BRAF
IL16
SOD1
IL3
CD40
CCR6
CCL3
SRC
SELL
NFKB1
TBX21
IKBKB
SOD2
TNFRSF1A
F3
MTOR
RAC1
IL15
CCR3
CCR7
ANXA5
MMP1
PSMB9
ICOSLG
IL1R1
PIK3CG
JAK2
HSP90AA1
EDN1
MMP2
TACR1
TIMP1
CSF3
MIR126
IRF1
G6PD
CCL18
AHR
PSMB4
KITLG
CDKN2A
CCL20
CXCR4
TLR9
NFKBIA
ITGB3
SOCS1
ATM
CD69
PLAU
IL1RN
NR3C1
PPBP
TXN
CD28
ESR1
KRAS
GSTT1
SP1
NAT2
HLA-G
LORICRIN
MIF
ERBB2
HSPA1A
ICOS
F2RL1
PCNA
MAPK10
BID
MPO
KIT
HRH1
PRKCD
GSR
IRAK1
SPP1
LTA
EGF
MDM2
PRKCA
CREB1
STAT5B
EPAS1
PTPN22
CYP2E1
DNMT1
CSF1
CXCL12
EGR1
KRT16
GAPDH
TP63
CYP1B1
CAMP
HRAS
EPO
NQO1
ITK
AS3MT
ATOD1
ATOD2
ATOD3
ATOD4
ATOD5
ATOD6
ATOD7
ATOD8
ATOD9
BENTA
BIMP3
CARD11
CARMA1
CYT19
DEE16
DFNA65
DFNB86
DOORS
EPRPDC
ERG25
FIME
FLJ13841
IMD11A
KIAA1171
MCCPD
MSMO1
PPBL
SC4MOL
TBC1D24
ZNF750

## Sheet: 交集
RARA
ITGAM
CASP3
BCL2
IFNG
CDKN1A
TGFB1
MAPK3
AKT1
TNF
MAPK1
CCND1
BAX
JUN
IL1B
F3
VEGFA
IRF1
CCL2
CYP1A1
CYP3A4
PPARG
PTGS2
SPP1
STAT1
FAS
INS
MMP2
TP53
CAT
ICAM1
IL4
BCL2L1
CREB1
CYP1B1
ESR1
IL10
IL6
CXCL8
IVL
TNFSF10
FOS
IL2
MAP2K1
MPO
PARP1
ABCB1
AHR
EGFR
HMOX1
IGF1
MMP9
PRKCA
MAPK14
MCL1
NFE2L2
ALB
CXCL12
SP1
IKBKB
MDM2
NOS2
