# Supplementary material for: Insight Into Biological Targets and Molecular Mechanisms in the Treatment of Arsenic-Related Dermatitis With Vitamin A via Integrated in silico Approach
Source: Front Nutr. 2022 May 23;9:847320. doi: 10.3389/fnut.2022.847320 (PMC9171494; doi:10.3389/fnut.2022.847320)
Supplement: Supplementary file 5 [file Table_5.XLSX]

## Sheet: Sheet
Cytogenetic location	Genomic coordinates (From NCBI/GRCh38)	Gene/Locus	Gene/Locus name	Gene/Locus MIM number	Approved Symbol	Entrez Gene ID	Ensembl Gene ID	Comments	Phenotype	Phenotype MIM number	Inheritance	Pheno map key	Mouse Gene (from MGI)
1q21.3	1:152302164-152325238	FLG, ATOD2	Filaggrin	135940	FLG	2312	ENSG00000143631,ENST00000368799.2		Ichthyosis vulgaris	146700	Autosomal dominant; Autosomal recessive	3
1q21.3	1:152302164-152325238	FLG, ATOD2	Filaggrin	135940	FLG	2312	ENSG00000143631,ENST00000368799.2		{Dermatitis, atopic, susceptibility to, 2}	605803		3
3p24	3:26300000-30800000	ATOD9	Dermatitis, atopic, 9	613519		105463126		max lod at D3S1768	{Dermatitis, atopic, susceptibility to, 9}	613519		2
3q21	3:126100000-129500000	ATOD1	Dermatitis, atopic, 1	603165		64069		max lod at D3S3606	{Dermatitis, atopic, susceptibility to, 1}	603165	Autosomal dominant	2
4q22.1	4:87100000-92800000	ATOD8	Dermatitis, atopic, 8	613518		105463125			{Dermatitis, atopic, susceptibility to, 8}	613518		2
4q32.3	4:165327668-165343163	MSMO1, SC4MOL, ERG25, MCCPD	Methylsterol monooxygenase 1	607545	MSMO1	6307	ENSG00000052802,ENST00000393766.6		Microcephaly, congenital cataract, and psoriasiform dermatitis	616834	Autosomal recessive	3	Msmo1
5q31-q33	5:140100000-160500000	ATOD6	Dermatitis, atopic, 6	605845		114477		between D5S436 and D5S643	{Dermatitis, atopic, susceptibility to, 6}	605845		2
7p22.2	7:2906141-3043866	CARD11, CARMA1, BIMP3, PPBL, BENTA, IMD11A	Caspase recruitment domain-containing protein 11	607210	CARD11	84433	ENSG00000198286,ENST00000396946.9		B-cell expansion with NFKB and T-cell anergy	616452	Autosomal dominant	3	Card11
7p22.2	7:2906141-3043866	CARD11, CARMA1, BIMP3, PPBL, BENTA, IMD11A	Caspase recruitment domain-containing protein 11	607210	CARD11	84433	ENSG00000198286,ENST00000396946.9		Immunodeficiency 11A	615206	Autosomal recessive	3	Card11
7p22.2	7:2906141-3043866	CARD11, CARMA1, BIMP3, PPBL, BENTA, IMD11A	Caspase recruitment domain-containing protein 11	607210	CARD11	84433	ENSG00000198286,ENST00000396946.9		Immunodeficiency 11B with atopic dermatitis	617638	Autosomal dominant	3	Card11
10q24.32	10:102869469-102901898	AS3MT, CYT19	Arsenic (+3 oxidation state) methyltransferase	611806	AS3MT	57412	ENSG00000214435,ENST00000369880.8					As3mt
11q13.5	11:75500000-77400000	ATOD7	Dermatitis, atopic, 7	613064		100310755		associated with rs7927894	{Dermatitis, atopic, susceptibility to, 7}	613064		2
13q12-q14	13:28300000-54700000	ATOD5	Dermatitis, atopic, 5	605844		117188		max lod at D13S218	{Dermatitis, atopic, susceptibility to, 5}	605844		2
16p13.3	16:2475103-2509668	TBC1D24, KIAA1171, FIME, DEE16, DOORS, DFNB86, DFNA65, EPRPDC	TBC1 domain family, member 24	613577	TBC1D24	57465	ENSG00000162065,ENST00000646147.1		Deafness, autosomal dominant 65	616044	Autosomal dominant	3	Tbc1d24
16p13.3	16:2475103-2509668	TBC1D24, KIAA1171, FIME, DEE16, DOORS, DFNB86, DFNA65, EPRPDC	TBC1 domain family, member 24	613577	TBC1D24	57465	ENSG00000162065,ENST00000646147.1		Deafness, autosomal recessive 86	614617	Autosomal recessive	3	Tbc1d24
16p13.3	16:2475103-2509668	TBC1D24, KIAA1171, FIME, DEE16, DOORS, DFNB86, DFNA65, EPRPDC	TBC1 domain family, member 24	613577	TBC1D24	57465	ENSG00000162065,ENST00000646147.1		Developmental and epileptic encephalopathy 16	615338	Autosomal recessive	3	Tbc1d24
16p13.3	16:2475103-2509668	TBC1D24, KIAA1171, FIME, DEE16, DOORS, DFNB86, DFNA65, EPRPDC	TBC1 domain family, member 24	613577	TBC1D24	57465	ENSG00000162065,ENST00000646147.1		DOORS syndrome	220500	Autosomal recessive	3	Tbc1d24
16p13.3	16:2475103-2509668	TBC1D24, KIAA1171, FIME, DEE16, DOORS, DFNB86, DFNA65, EPRPDC	TBC1 domain family, member 24	613577	TBC1D24	57465	ENSG00000162065,ENST00000646147.1		Epilepsy, rolandic, with proxysmal exercise-induce dystonia and writer's cramp	608105	Autosomal recessive	3	Tbc1d24
16p13.3	16:2475103-2509668	TBC1D24, KIAA1171, FIME, DEE16, DOORS, DFNB86, DFNA65, EPRPDC	TBC1 domain family, member 24	613577	TBC1D24	57465	ENSG00000162065,ENST00000646147.1		Myoclonic epilepsy, infantile, familial	605021	Autosomal recessive	3	Tbc1d24
17q25.3	17:77200000-83257441	ATOD4	Dermatitis, atopic, 4	605805				maximum lod at D17S1290	{Dermatitis, atopic, susceptibility to, 4}	605805		2
17q25.3	17:82829433-82840021	ZNF750, FLJ13841	Zinc finger protein 750	610226	ZNF750	79755	ENSG00000141579,ENST00000269394.4		Seborrhea-like dermatitis with psoriasiform elements	610227		3	Zfp750
20p		ATOD3	Dermatitis, atopic, 3	605804		117187		max lod at D20S115	{Dermatitis, atopic, susceptibility to, 3}	605804		2

## Sheet: Sheet1
AS3MT
ATOD1
ATOD2
ATOD3
ATOD4
ATOD5
ATOD6
ATOD7
ATOD8
ATOD9
BENTA
BIMP3
CARD11
CARMA1
CYT19
DEE16
DFNA65
DFNB86
DOORS
EPRPDC
ERG25
FIME
FLG
FLJ13841
IMD11A
KIAA1171
MCCPD
MSMO1
PPBL
SC4MOL
TBC1D24
ZNF750
