# Supplementary material for: Insight Into Biological Targets and Molecular Mechanisms in the Treatment of Arsenic-Related Dermatitis With Vitamin A via Integrated in silico Approach
Source: Front Nutr. 2022 May 23;9:847320. doi: 10.3389/fnut.2022.847320 (PMC9171494; doi:10.3389/fnut.2022.847320)
Supplement: Supplementary file 6 [file Table_6.XLSX]

## Sheet: string_interactions_short.tsv d
AverageShortestPathLength	BetweennessCentrality	ClosenessCentrality	ClusteringCoefficient	Degree	Eccentricity	IsSingleNode	name	NeighborhoodConnectivity	NumberOfDirectedEdges	NumberOfUndirectedEdges	PartnerOfMultiEdgedNodePairs	Radiality	selected	SelfLoops	shared name	Stress	TopologicalCoefficient
1.64912	0.109338	0.606383	0.310769	26	3	FALSE	JUN	12.5	0	26	0	0.975034	FALSE	0	JUN	2014	0.245098
1.73684	0.155184	0.575758	0.296443	23	4	FALSE	TP53	11.4783	0	23	0	0.97166	FALSE	0	TP53	2232	0.237319
1.70175	0.0749998	0.587629	0.347826	23	3	FALSE	MAPK3	13	0	23	0	0.973009	FALSE	0	MAPK3	1876	0.254902
1.73684	0.0694351	0.575758	0.333333	22	3	FALSE	MAPK1	12.7727	0	22	0	0.97166	FALSE	0	MAPK1	1728	0.255455
1.75439	0.0563845	0.57	0.373684	20	3	FALSE	MAPK14	14.2	0	20	0	0.970985	FALSE	0	MAPK14	1246	0.278431
1.87719	0.0708211	0.53271	0.373684	20	4	FALSE	IL6	12.45	0	20	0	0.966262	FALSE	0	IL6	1604	0.270652
1.80702	0.0985537	0.553398	0.315789	19	4	FALSE	AKT1	12.1579	0	19	0	0.968961	FALSE	0	AKT1	1432	0.251096
1.77193	0.0945412	0.564356	0.316176	17	3	FALSE	STAT1	13.7059	0	17	0	0.97031	FALSE	0	STAT1	1486	0.262443
1.87719	0.0311636	0.53271	0.411765	17	4	FALSE	FOS	14	0	17	0	0.966262	FALSE	0	FOS	662	0.291667
1.84211	0.0735896	0.542857	0.366667	16	4	FALSE	ESR1	13.3125	0	16	0	0.967611	FALSE	0	ESR1	1206	0.265
1.96491	0.0352724	0.508929	0.441667	16	4	FALSE	TNF	12.75	0	16	0	0.962888	FALSE	0	TNF	516	0.288352
1.87719	0.0442551	0.53271	0.419048	15	4	FALSE	CREB1	15.2667	0	15	0	0.966262	FALSE	0	CREB1	994	0.299346
2.17544	0.0504574	0.459677	0.373626	14	4	FALSE	IL10	10.1429	0	14	0	0.954791	FALSE	0	IL10	860	0.279762
1.96491	0.0151158	0.508929	0.575758	12	4	FALSE	IL2	16.9167	0	12	0	0.962888	FALSE	0	IL2	424	0.352431
1.98246	0.00985144	0.504425	0.530303	12	4	FALSE	SP1	16.25	0	12	0	0.962213	FALSE	0	SP1	292	0.338542
2.10526	0.0132456	0.475	0.454545	11	4	FALSE	CASP3	13.5455	0	11	0	0.95749	FALSE	0	CASP3	272	0.307851
2.01754	0.00731411	0.495652	0.509091	11	4	FALSE	CDKN1A	13.9091	0	11	0	0.960864	FALSE	0	CDKN1A	184	0.302372
2.24561	0.00410514	0.445312	0.672727	11	4	FALSE	IL4	13.6364	0	11	0	0.952092	FALSE	0	IL4	92	0.378788
1.96491	0.0383479	0.508929	0.363636	11	3	FALSE	EGFR	13.1818	0	11	0	0.962888	FALSE	0	EGFR	598	0.27853
2.26316	0.00351247	0.44186	0.688889	10	4	FALSE	IL1B	13.7	0	10	0	0.951417	FALSE	0	IL1B	78	0.380556
2.22807	0.00641695	0.448819	0.583333	9	4	FALSE	MCL1	12.2222	0	9	0	0.952767	FALSE	0	MCL1	120	0.33033
2.12281	0.00759126	0.471074	0.638889	9	4	FALSE	BCL2	15.4444	0	9	0	0.956815	FALSE	0	BCL2	230	0.367725
2.2807	0.00275219	0.438462	0.722222	9	4	FALSE	CXCL8	14.3333	0	9	0	0.950742	FALSE	0	CXCL8	64	0.398148
2.15789	0.0188847	0.463415	0.5	9	4	FALSE	TGFB1	15.6667	0	9	0	0.955466	FALSE	0	TGFB1	648	0.364341
2.19298	0.00668058	0.456	0.666667	9	4	FALSE	IFNG	14.4444	0	9	0	0.954116	FALSE	0	IFNG	120	0.37037
2.2807	0.00376637	0.438462	0.714286	8	4	FALSE	BCL2L1	15	0	8	0	0.950742	FALSE	0	BCL2L1	128	0.405405
2.17544	0.0105898	0.459677	0.5	8	4	FALSE	NOS2	14	0	8	0	0.954791	FALSE	0	NOS2	204	0.341463
2.31579	0.000859617	0.431818	0.821429	8	4	FALSE	CCL2	15.375	0	8	0	0.949393	FALSE	0	CCL2	28	0.439286
2.17544	0.017055	0.459677	0.428571	8	4	FALSE	VEGFA	14.875	0	8	0	0.954791	FALSE	0	VEGFA	514	0.359756
2.2807	0.00470176	0.438462	0.52381	7	4	FALSE	MDM2	13.7143	0	7	0	0.950742	FALSE	0	MDM2	76	0.376984
2.50877	0.024547	0.398601	0.47619	7	5	FALSE	MMP2	9.42857	0	7	0	0.94197	FALSE	0	MMP2	686	0.343915
2.19298	0.000665021	0.456	0.733333	6	4	FALSE	CCND1	18	0	6	0	0.954116	FALSE	0	CCND1	26	0.428571
2.38596	0.000880384	0.419118	0.733333	6	4	FALSE	HMOX1	15.6667	0	6	0	0.946694	FALSE	0	HMOX1	18	0.460784
2.35088	0.00145864	0.425373	0.733333	6	4	FALSE	MAP2K1	17	0	6	0	0.948043	FALSE	0	MAP2K1	48	0.485714
2.29825	0.0194944	0.435115	0.466667	6	4	FALSE	IGF1	13.8333	0	6	0	0.950067	FALSE	0	IGF1	368	0.401961
2.45614	0.00541683	0.407143	0.333333	6	4	FALSE	PRKCA	11.8333	0	6	0	0.943995	FALSE	0	PRKCA	82	0.410714
2.21053	0.00240227	0.452381	0.666667	6	4	FALSE	PPARG	17.1667	0	6	0	0.953441	FALSE	0	PPARG	92	0.40873
2.61404	0.0129497	0.38255	0.666667	6	5	FALSE	MMP9	10.1667	0	6	0	0.937922	FALSE	0	MMP9	484	0.391026
2.35088	0.00108716	0.425373	0.7	5	4	FALSE	RARA	18	0	5	0	0.948043	FALSE	0	RARA	24	0.486486
2.35088	0.00828359	0.425373	0	5	4	FALSE	IKBKB	9.6	0	5	0	0.948043	FALSE	0	IKBKB	116	0.277419
2.42105	0.00224272	0.413043	0.6	5	4	FALSE	NFE2L2	14	0	5	0	0.945344	FALSE	0	NFE2L2	46	0.43125
2.40351	0.000975482	0.416058	0.7	5	4	FALSE	CXCL12	16.8	0	5	0	0.946019	FALSE	0	CXCL12	32	0.509091
2.49123	0.0676016	0.401408	0.166667	4	4	FALSE	AHR	9.5	0	4	0	0.942645	FALSE	0	AHR	820	0.346154
2.50877	0.0360305	0.398601	0.166667	4	4	FALSE	INS	9.25	0	4	0	0.94197	FALSE	0	INS	394	0.336538
2.64912	0	0.377483	1	4	5	FALSE	BAX	12.25	0	4	0	0.936572	FALSE	0	BAX	0	0.510417
2.50877	0.00149585	0.398601	0.5	4	4	FALSE	TNFSF10	15.25	0	4	0	0.94197	FALSE	0	TNFSF10	24	0.517241
2.31579	0.00350672	0.431818	0.5	4	4	FALSE	PTGS2	15.5	0	4	0	0.949393	FALSE	0	PTGS2	94	0.412162
2.38596	0.00175786	0.419118	0.333333	4	4	FALSE	IRF1	14.75	0	4	0	0.946694	FALSE	0	IRF1	52	0.439394
3.38596	0.00403244	0.295337	0.333333	3	5	FALSE	CYP1A1	2.66667	0	3	0	0.908232	FALSE	0	CYP1A1	46	0.466667
2.52632	0.00022079	0.395833	0.666667	3	4	FALSE	PARP1	16.6667	0	3	0	0.941296	FALSE	0	PARP1	8	0.595238
2.47368	0.00184663	0.404255	0.333333	3	4	FALSE	FAS	13	0	3	0	0.94332	FALSE	0	FAS	20	0.422222
3.4386	0.00120614	0.290816	0.333333	3	6	FALSE	ITGAM	5	0	3	0	0.906208	FALSE	0	ITGAM	12	0.666667
2.63158	0.0320921	0.38	0	2	5	FALSE	ABCB1	12.5	0	2	0	0.937247	FALSE	0	ABCB1	382	0.5
3.50877	0.00228997	0.285	0	2	6	FALSE	CYP3A4	2.5	0	2	0	0.903509	FALSE	0	CYP3A4	22	0.5
3.42105	0	0.292308	1	2	5	FALSE	CYP1B1	3.5	0	2	0	0.906883	FALSE	0	CYP1B1	0	0.7
2.73684	0	0.365385	1	2	5	FALSE	CAT	13.5	0	2	0	0.933198	FALSE	0	CAT	0	0.642857
3.12281	0.00177815	0.320225	0	2	5	FALSE	ICAM1	8.5	0	2	0	0.918354	FALSE	0	ICAM1	58	0.576923
3.49123	0	0.286432	0	1	5	FALSE	ALB	4	0	1	0	0.904184	FALSE	0	ALB	0	0

## Sheet: core gene
coer name	Degree
JUN	26
TP53	23
MAPK3	23
MAPK1	22
MAPK14	20
IL6	20
AKT1	19
STAT1	17
FOS	17
ESR1	16
TNF	16
CREB1	15
IL10	14
IL2	12
SP1	12
CASP3	11
CDKN1A	11
IL4	11
EGFR	11
IL1B	10
MCL1	9
BCL2	9
CXCL8	9
TGFB1	9
IFNG	9
BCL2L1	8
NOS2	8
CCL2	8
VEGFA	8
