# Supplementary material for: Insight Into Biological Targets and Molecular Mechanisms in the Treatment of Arsenic-Related Dermatitis With Vitamin A via Integrated in silico Approach
Source: Front Nutr. 2022 May 23;9:847320. doi: 10.3389/fnut.2022.847320 (PMC9171494; doi:10.3389/fnut.2022.847320)
Supplement: Supplementary file 7 [file Data_Sheet_1.CSV]

	Name
3725	3725	0
7157	7157	0
5595	5595	0
5594	5594	0
1432	1432	0
3569	3569	0
207	207	0
6772	6772	0
2353	2353	0
2099	2099	0
7124	7124	0
1385	1385	0
3586	3586	0
3558	3558	0
6667	6667	0
836	836	0
1026	1026	0
3565	3565	0
1956	1956	0
3553	3553	0
4170	4170	0
596	596	0
3576	3576	0
7040	7040	0
3458	3458	0
598	598	0
4843	4843	0
6347	6347	0
7422	7422	0
