# Supplementary material for: Insight Into Biological Targets and Molecular Mechanisms in the Treatment of Arsenic-Related Dermatitis With Vitamin A via Integrated in silico Approach
Source: Front Nutr. 2022 May 23;9:847320. doi: 10.3389/fnut.2022.847320 (PMC9171494; doi:10.3389/fnut.2022.847320)
Supplement: Supplementary file 8 [file Data_Sheet_2.CSV]

	Total	Expected	Hits	Raw p	-log10(p)	Holm adjust	FDR	Impact
Arginine biosynthesis	27	0.011066	1	0.011066	1.956	0.92951	0.92951	0.15385
Arginine and proline metabolism	78	0.031967	1	0.031967	1.4953	1	1	0.051948
